# Supplementary material for: Prognostic Factors Influencing Survival in Ovarian Cancer Patients: A 10-Year Retrospective Study
Source: Cancers (Basel). 2023 Dec 5;15(24):5710. doi: 10.3390/cancers15245710 (PMC10742060; doi:10.3390/cancers15245710)
Supplement: Supplementary file 1 [file cancers-15-05710-s001.zip]

Archive with 1 entries (1 files):
- cancers-2695589-supplementary.pdf
